# Supplementary material for: Assessing the Effectiveness of Digital Health Behavior Strategies on Type 2 Diabetes Management: Systematic Review and Network Meta-Analysis
Source: J Med Internet Res. 2025 Feb 14;27:e63209. doi: 10.2196/63209 (PMC11888087; doi:10.2196/63209)
Supplement: Multimedia Appendix 4 [file jmir_v27i1e63209_app4.xlsx]

## Sheet: Sheet1
order number	number cited in the manuscript	article title	authors	year	country	design	population	sample	age	digital health intervention	duration	outcomes
1	14	Efficacy of Personalized Diabetes Self-care Using an Electronic Medical Record-Integrated Mobile App in Patients With Type 2 Diabetes: 6-Month Randomized Controlled Trial	E. Y. Lee, S. A. Cha, J. S. Yun, S. Y. Lim, J. H. Lee, Y. B. Ahn, K. H. Yoon, M. K. Hyun and S. H. Ko	2022	Korea	RCT	T2DM	269	52.5±12.3	Electronic Medical Record–Integrated Mobile App	6 months	Hemoglobin A1c level（HbA1c）
												Fasting blood glucose
												Satisfaction
2	50	Brief, computer-assisted diabetes dietary self-management counseling: effects on behavior, physiologic outcomes, and quality of life	R. E. Glasgow and D. J. Toobert	2000	USA	RCT	T2DM	320	≥40	Telephone follow-up and community resources enhancement	6 months	Behavioural Changes
												Block Fat Screener
												Kristal FFB fat composite
												Kristal FFB fruit and vegetable scale
												Physiological changes
												Hemoglobin A1c level（HbA1c）
												Total cholesterol
												Weight
												Lipid ratio: total/HDL
												Quality of life/patient satisfaction
												Diabetes intrusiveness
3	51	A randomized trial of an intervention to improve self-care behaviors of African-American women with type 2 diabetes: impact on physical activity	T. C. Keyserling, C. D. Samuel-Hodge, A. S. Ammerman, B. E. Ainsworth, C. F. Henríquez-Roldán, T. A. Elasy, A. H. Skelly, L. F. Johnston and S. I. Bangdiwala	2002	USA	RCT	T2DM	175	≥40	Counseling and support	12 months	Physical Activity
4	52	Effects of Internet behavioral counseling on weight loss in adults at risk for type 2 diabetes: a randomized trial	D. F. Tate, E. H. Jackvony and R. R. Wing	2003	USA	RCT	T2DM	92	48.5±9.4	Internet Behavioral Counseling	12 months	Weight
												Waist circumference
5	53	Pro-active call center treatment support (PACCTS) to improve glucose control in type 2 diabetes - A randomized controlled trial	R. J. Young, E. Burns, J. Taylor, A. F. Long, T. Friede, T. Gambling, S. Hollis, J. P. New, J. M. Mason, J. M. Gibson and P. Lee	2005	UK	RCT	T2DM	591	67 (29-91)/ 67 (22-88)	Pro-Active Call Center Treatment Support (PACCTS)	12 months	Hemoglobin A1c level（HbA1c）
6	54	A nurse short message service by cellular phone in type-2 diabetic patients for six months	H. S. Kim and H. S. Jeong	2007	Korea	RCT	T2DM	51	46.8±8.8/47.5±9.1	Nurse short message service (SMS) by cellular phone and wire Internet	6 months	Hemoglobin A1c level（HbA1c）
												2-hour postprandial blood glucose （2HPMG）
7	55	Spanish diabetes self-management with and without automated telephone reinforcement: Two randomized trials	K. Lorig, P. L. Ritter, F. Villa and J. D. Piette	2008	Spanish	RCT	T2DM	567	52.9 ± 13.2 / 52.8 ± 13.4	Spanish Diabetes Self-Management Program (SDSMP)	6 months	Hemoglobin A1c level（HbA1c）
												Health distress
												Hypoglycemic symptoms
												Hyperglycemia symptoms
												Diabetes self-efficacy
8	56	WellDoc mobile diabetes management randomized controlled trial: change in clinical and behavioral outcomes and patient and physician satisfaction	C. C. Quinn, S. S. Clough, J. M. Minor, D. Lender, M. C. Okafor and A. Gruber-Baldini	2008	USA	RCT	T2DM	30	51.04±11.03	WellDoc™ Mobile Diabetes Management	3 months	Hemoglobin A1c level（HbA1c）
												Diabetes medication adherence
												Physician received logbook
												New diagnosis depression
												Diabetes self-care
												Self-reported control issues
9	57	The Effect of a Hypertension Self-Management Intervention on Diabetes and Cholesterol Control	B. J. Powers, M. K. Olsen, E. Z. Oddone and H. B. Bosworth	2009	USA	RCT	T2DM	216	63.8 ±10.8 /64.3 ±10.8	Self-Management Intervention	24 months	Hemoglobin A1c level（HbA1c）
												Low density lipoprotein cholesterol(LDL-C)
10	58	Effects of a Tailored Text Messaging Intervention Among Diverse Adults With Type 2 Diabetes: Evidence From the 15-Month REACH Randomized Controlled Trial	L. A. Nelson, R. A. Greevy, A. Spieker, K. A. Wallston, T. A. Elasy, S. Kripalani, C. Gentry, E. M. Bergner, L. M. LeStourgeon, S. E. Williamson and L. S. Mayberry	2021	USA	RCT	T2DM	506	55.8 ± 9.8/56.1 ± 9.4	Tailored Text Messaging Intervention	6 months	Hemoglobin A1c level（HbA1c）
												Diabetes medication adherence
												Diabetes self-care
												Diabetes self-efficacy
11	59	The Effectiveness of an eHealth Family-Based Intervention Program in Patients With Uncontrolled Type 2 Diabetes Mellitus (T2DM) in the Community Via WeChat: Randomized Controlled Trial	Y. H. Feng, Y. X. Zhao, L. Q. Mao, M. M. Gu, H. Yuan, J. Lu, Q. Zhang, Q. Zhao and X. H. Li	2023	China	RCT	T2DM	225	65.6±7.1	EHealth Family-Based Intervention Program	12 months	Hemoglobin A1c level（HbA1c）
												Self management
												General diet
												Specific diet
												Exercise
												Blood sugar testing
												Foot care
												Smoking
												Risk perception
												Risk knowledge
												Personal control
												Worry
												Optimism bias
												Personal risk
												Family support
												Supportive behaviors
												Nonsupportive behaviors
12	60	Clinical impact of an integrated e-health system for diabetes self-management support and shared decision making (POWER2DM): a randomised controlled trial	M. M. Ruissen, J. D. Torres-Peña, B. S. Uitbeijerse, A. P. Arenas de Larriva, S. D. Huisman, T. Namli, E. Salzsieder, L. Vogt, M. Ploessnig, B. van der Putte, A. Merle, G. Serra, G. Rodríguez, A. A. de Graaf, E. J. P. de Koning, J. Delgado-Lista and J. K. Sont	2023	Netherlands	RCT	T2DM	226	51.3±12.0	Integrated e-health system	37weeks	Safety
												Hemoglobin A1c level（HbA1c）
												BMI
												Quality of life
												Self management
13	61	Comparing the effectiveness of telemedicine and traditional surveillance in providing diabetic retinopathy screening examinations: a randomized controlled trial	S. L. Mansberger, K. Gleitsmann, S. Gardiner, C. Sheppler, S. Demirel, K. Wooten and T. M. Becker	2013	USA	RCT	T2DM	567	51.1±11.8	Telemedicine	12 months	Stage of DR
												None
												Mild NPDR
												Moderate NPDR
												Severe NPDR
												PDR
												Unable to determine
												Macular edema
												Not present
												Present
												Unable to determine
												Requiring referral
14	62	Nurse Coaching and Mobile Health Compared With Usual Care to Improve Diabetes Self-Efficacy for Persons With Type 2 Diabetes: randomized Controlled Trial	H. M. Young, S. Miyamoto, M. Dharmar and Y. Tang-Feldman	2020	USA	RCT	T2DM	287	59.07±11.4	Nurse Coaching and Mobile Health	3 months	Diabetes self-efficacy
												Depression
												Body function
												Perceived Stress Scale（PSS）
15	63	A fully automated Web-based program improves lifestyle habits and HbA1c in patients with type 2 diabetes and abdominal obesity: Randomized trial of patient E-coaching nutritional support (the ANODE study)	B. Hansel, P. Giral, L. Gambotti, A. Lafourcade, G. Peres, C. Filipecki, D. Kadouch, A. Hartemann, J. M. Oppert, E. Bruckert, M. Marre, A. Bruneel, E. Duchene and R. Roussel	2017	France	RCT	T2DM	120	57±9	A Fully Automated Web-Based Program	4 months	Dietary score
												DQI-I vs Hemoglobin A1c level（HbA1c）
												DQI-I score vs body weight
												DQI-I score vs waist circumference
16	64	Effectiveness of a Web-Based Tailored Interactive Health Communication Application for Patients With Type 2 Diabetes or Chronic Low Back Pain: Randomized Controlled Trial	N. Weymann, J. Dirmaier, A. von Wolff, L. Kriston and M. Härter	2015	Germany	RCT	T2DM	561	51.8±13.1	A Web-Based Tailored Interactive Health Communication Application	3 months	Patient empowerment
												Knowledge
												Positive and active engagement in life
												Health directed behavior
												Emotional well-being
												Constructive attitudes and approaches
												Skill and technique acquisition
												Self-monitoring and insight
												Health service navigation
												Decision conflict
												Decision preparation
17	65	Effects of self-management support on structure, process, and outcomes among vulnerable patients with diabetes	D. Schillinger, F. Wang, M. Handley and H. Hammer	2009	USA	RCT	T2DM	339	56.1±12.0	Automated telephone self-management support [ATSM] and group medical visits [GMV])	12 months	PACIC
												Patient Activation
												Delivery System / Practice Redesign
												Goal Setting
												Problem Solving
												Follow-up / Coordination
												Interpersonal Processes of Care Sub-scales
												General Clarity
												Elicitation of Patient Problems and Concerns
												Explanations of Condition
												Explanations of Process of Care
												Explanations of Self-Care
												Empowerment
												Decision Making
												Diabetes Behavior Sub-scales
												Self-monitoring Blood Glucose
												Foot Care
												Diet
												Exercise
18	66	TeleHealth improves diabetes self-management in an underserved community: Diabetes TeleCare	R. M. Davis, A. D. Hitch, M. M. Salaam, W. H. Herman, I. E. Zimmer-Galler and E. J. Mayer-Davis	2010	USA	RCT	T2DM	165	59.9 ± 9.4 vs 59.2 ± 9.3	TeleHealth	12months	Hemoglobin A1c level（HbA1c）
												Blood pressure, systolic
												Blood pressure, diastolic
												BMI
												Waist circumference
												Albumin-to-creatinine ratio (log transformed)
19	67	Engagement in a diabetes self-management website: usage patterns and generalizability of program use	R. E. Glasgow, S. M. Christiansen, D. Kurz, D. K. King, T. Woolley, A. J. Faber, P. A. Estabrooks, L. Strycker, D. Toobert and J. Dickman	2011	USA	RCT	T2DM	270	60（25-75）	Diabetes Self-management Website	4 months	Total number of visits to website
												Participants that visited at least weekly
												Total time spent on website (minutes)
												Self-monitoring (% days tracked)
												Medications
												Physical activity
												Healthy eating
												Self-monitoring (% of participants that tracked an average of at least once per week)
												Total number of action plans completed excluding those ineligible for medication adherence action planning
												Action plan visits
												Progress summary page visits
20	68	Supported Telemonitoring and Glycemic Control in People with Type 2 Diabetes: The Telescot Diabetes Pragmatic Multicenter Randomized Controlled Trial	S. H. Wild, J. Hanley, S. C. Lewis, J. A. McKnight, L. B. McCloughan, P. L. Padfield, R. A. Parker, M. Paterson, H. Pinnock, A. Sheikh and B. McKinstry	2016	UK	RCT	T2DM	285	61.0±9.8	Telemetrically transmitted self-monitored glucose	9months	Hemoglobin A1c level（HbA1c）
												Mean dynamic systolic blood pressure
												Mean dynamic diastolic blood pressure
												Therapeutic mode
												Diabetes medication adherence
												Quality of life
21	69	Effect of a Comprehensive Telehealth Intervention vs Telemonitoring and Care Coordination in Patients with Persistently Poor Type 2 Diabetes Control: A Randomized Clinical Trial	M. J. Crowley, P. E. Tarkington, H. B. Bosworth, A. S. Jeffreys, C. J. Coffman, M. L. Maciejewski, K. Steinhauser, V. A. Smith, M. S. Dar, S. K. Fredrickson, A. C. Mundy, E. M. Strawbridge, T. J. Marcano, D. L. Overby, N. T. Majette Elliott, S. Danus and D. Edelman	2022	USA	RCT	T2DM	200	57.8 ±8.2	Comprehensive Telehealth vs Telemonitoring and Care Coordination	12 months	Hemoglobin A1c level（HbA1c）
												Diabetic distress
												Diabetes self-care
												Diabetic self-efficacy
												Depression
22	70	Long-term Weight Loss in a Primary Care-Anchored eHealth Lifestyle Coaching Program: Randomized Controlled Trial	L. Hesseldal, J. R. Christensen, T. B. Olesen, M. H. Olsen, P. R. Jakobsen, D. H. Laursen, J. T. Lauridsen, J. B. Nielsen, J. Søndergaard and C. J. Brandt	2022	Denmark	RCT	T2DM	200	52.3 ±11	EHealth Lifestyle Coaching Program	12 months	Weight
												Hemoglobin A1c level（HbA1c）
												Body composition
												BMI
												Hip circumference
												Waist circumference
												Change in waist/hip ratio
												Blood pressure
												Lipids
												Change in quality of life score
												Change in mental health score
23	71	Digitally Supported Lifestyle Intervention to Prevent Type 2 Diabetes Through Healthy Habits: Secondary Analysis of Long-Term User Engagement Trajectories in a Randomized Controlled Trial	P. Lavikainen, E. Mattila, P. Absetz, M. Harjumaa, J. Lindström, E. Järvelä-Reijonen, K. Aittola, R. Männikkö, T. Tilles-Tirkkonen, N. Lintu, T. Lakka, M. van Gils, J. Pihlajamäki and J. Martikainen	2022	Finland	RCT	T2DM	1926	55.2±10.0	Digitally Supported Lifestyle Intervention	12 months	Usage trajectories of the BitHabit app
24	72	Effects of Feedback From Self-Monitoring Devices on Lifestyle Changes in Workers with Diabetes: 3-Month Randomized Controlled Pilot Trial	T. Nagata, S. S. Aoyagi, M. Takahashi, M. Nagata and K. Mori	2022	Japan	RCT	T2DM	103	52.3±6.6	Feedback From Self-Monitoring Devices	3 months	Hemoglobin A1c level（HbA1c）
												Weight
												Waist circumference
												Motivation for changing physical activity
25	73	The Effects of a Lifestyle Intervention Supported by the InterWalk Smartphone App on Increasing Physical Activity Among Persons With Type 2 Diabetes: Parallel-Group, Randomized Trial	I. K. Thorsen, Y. Yang, L. S. Valentiner, C. Glümer, K. Karstoft, J. C. Brønd, R. O. Nielsen, C. Brøns, R. Christensen, J. S. Nielsen, A. A. Vaag, B. K. Pedersen, H. Langberg and M. Ried-Larsen	2022	Germany	RCT	T2DM	214	59.6±10.6	InterWalk Smartphone App	12 weeks	change in objectively measured MVPA time
												changes in self-rated physical and mental health–related quality of life (HRQoL)
												physical fitness
												Weight
												Waist circumference
												BMI
26	74	Telemedicine management of type 2 diabetes mellitus in obese and overweight young and middle-aged patients during COVID-19 outbreak: A single-center, prospective, randomized control study	P. Ware, A. Shah, H. J. Ross, A. G. Logan, P. Segal, J. A. Cafazzo, K. Szacun-Shimizu, M. Resnick, T. Vattaparambil and E. Seto	2022	China	RCT	T2DM	120	18~55	Telemedicine management	6 months	Hemoglobin A1c level（HbA1c）
												Fasting blood glucose(FBG)
												Post blood glucose(PBG)
												BMI
												Waist-to-hip ratio
												Triglyceride
												Low density lipoprotein cholesterol(LDL-C)
												High density lipoprotein cholesterol(HDL-C)
												Blood pressure, systolic
												Blood pressure, diastolic
27	75	Telemedicine as a Motivational Tool to Optimize Metabolic Control in Patients with Diabetes in Turkey: A Prospective, Randomized, Controlled TeleDiab Trial	F. Calikoglu, E. Bagdemir, S. Celik, C. Idiz, H. Ozsarl, H. Issever and I. Satman	2023	Turkey	RCT	T2DM	200	18~65	Telemedicine	12 months	Blood creatinine levels
28	76	Effect of Mobile Phone Text Messaging Self-Management Support for Patients With Diabetes or Coronary Heart Disease in a Chronic Disease Management Program (SupportMe) on Blood Pressure: Pragmatic Randomized Controlled Trial	N. W. Cheung, J. Redfern, A. Thiagalingam, T. M. Hng, S. Marschner, R. Haider, S. Faruquie, A. Von Huben, S. She, D. McIntyre, J. G. Cho and C. K. Chow	2023	Australia	RCT	T2DM	902	61.0±11.1/61.9±12.0	Mobile Phone Text Messaging	6 months	Glycated hemoglobin
												Self-reported medication adherence
29	77	Mobile Health Intervention in Patients with Type 2 Diabetes: A Randomized Clinical Trial	B. S. Gerber, A. Biggers, J. J. Tilton, D. E. Smith Marsh, R. Lane, D. Mihailescu, J. Lee and L. K. Sharp	2023	USA	RCT	T2DM	221	55.2±9.5	Mobile Health Intervention app（telehealth and text messaging）	24 months	Hemoglobin A1c level（HbA1c）
												Blood pressure, systolic
												Blood pressure, diastolic
												Total cholesterol
												Low density lipoprotein cholesterol(LDL-C)
												High density lipoprotein cholesterol(HDL-C)
												Triglycerides
												Diabetes distress
												Diabetes self-efficacy
												Depression
												Diabetes social support
												Medication taking
												Diabetes self-care
												Quality of life
30	78	Telemedicine-assisted structured self-monitoring of blood glucose in management of T2DM results of a randomized clinical trial	C. Y. Han, J. Zhang, X. M. Ye, J. P. Lu, H. Y. Jin, W. W. Xu, P. Wang and M. Zhang	2023	China	RCT	T2DM	418	18~75	Telemedicine-assisted structured self-monitoring	6 months	Hemoglobin A1c level（HbA1c）
												Fasting blood glucose(FBG)
												BMI
												Blood pressure
31	79	Glycemic outcomes of a family-focused intervention for adults with type 2 diabetes: Main, mediated, and subgroup effects from the FAMS 2.0 RCT	L. A. Nelson, A. J. Spieker, R. A. Greevy, Jr., M. K. Roddy, L. M. LeStourgeon, E. M. Bergner, M. El-Rifai, J. E. Aikens, R. Q. Wolever, T. A. Elasy and L. S. Mayberry	2023	USA	RCT	T2DM	329	57.0 ± 10.8	Family/friend Activation to Motivate Self-care (FAMS)	15months	Hemoglobin A1c level（HbA1c）
												Diabetes self-efficacy
												Dietary behavior
												Physical activity
												Diabetes Medication adherence
												Helpful family/friend involvement
32	80	Digital Health and Community Health Worker Support for Diabetes Management: a Randomized Controlled Trial	C. R. Whitehouse, M. Knowles, J. A. Long, N. Mitra, K. G. Volpp, C. Xu, C. Sabini, N. Gerald, I. Estrada, D. Jones and S. Kangovi	2023	USA	RCT	T2DM	150	55.1 ±12.0	Digital Health and Community Health Worker Support	6 months	Adherence to daily glucose self-monitoring
												Hemoglobin A1c level（HbA1c）
33	81	Development and evaluation of DiabeText, a personalized mHealth intervention to support medication adherence and lifestyle change behaviour in patients with type 2 diabetes in Spain: A mixed-methods phase II pragmatic randomized controlled clinical trial	R. Zamanillo-Campos, M. A. Fiol-deRoque, M. J. Serrano-Ripoll, S. Mira-Martínez and I. Ricci-Cabello	2023	Spain	RCT	T2DM	207	62 ±11	DiabeText	3 months	Self-management
												Reach, acceptability, and perceived utility
												glycaemic control
34	82	Effect of voluntary participation on mobile health care in diabetes management: Randomized controlled open-label trial	D. Y. Lee, S. H. Yoo, K. P. Min and C. Y. Park	2020	Korea	RCT	T2DM	66	≥19	MHealth-based diabetes self-management education	6 months	Hemoglobin A1c level（HbA1c）
												BMI
												Blood pressure
												Lipid profile
35	83	A feasible and efficacious mobile-phone based lifestyle intervention for Filipino americans with type 2 diabetes: Randomized controlled trial	M. S. Bender, B. A. Cooper, L. G. Park, S. Padash and S. Arai	2017	USA	RCT	T2DM	45	58±10	Mobile-Phone Based Lifestyle Intervention	6 months	Feasibility (recruitment, engagement, and retention)
												Percent weight change
36	84	Dulce digital: An mHealth SMS based intervention improves glycemic control in hispanics with type 2 diabetes	A. L. Fortmann, L. C. Gallo, M. I. Garcia, M. Taleb, J. A. Euyoque, T. Clark, J. Skidmore, M. Ruiz, S. Dharkar-Surber, J. Schultz and A. Philis-Tsimikas	2017	Mexico	RCT	T2DM	126	48.43±9.80	MHealth SMS-Based Intervention	6 months	Hemoglobin A1c level（HbA1c）
												Fasting blood glucose
												Total cholesterol(TC)
												Low density lipoprotein cholesterol(LDL-C)
												High density lipoprotein cholesterol(HDL-C)
												Triglycerides
												Blood pressure
												BMI
												Weight
37	85	Telemonitoring in fasting individuals with Type 2 Diabetes Mellitus during Ramadan: A prospective, randomised controlled study	J. Y. Lee, C. P. Wong, C. S. S. Tan, N. H. Nasir and S. W. H. Lee	2017	Malaysia	RCT	T2DM	85	53.24±7.29/53.77±8.03	Telemonitoring	12 weeks	Rates of hypoglycaemia
												Lipid profile
												BMI
												Hemoglobin A1c level（HbA1c）
												Fasting plasma glucose(FPG)
												Total cholesterol
												Triglycerides
												Low density lipoprotein cholesterol(LDL-C)
												High density lipoprotein cholesterol(HDL-C)
												Weight
												BMI
												Diabetes Self-Efficacy Scale
38	86	The Impact of a Mobile Diabetes Health Intervention on Diabetes Distress and Depression Among Adults: Secondary Analysis of a Cluster Randomized Controlled Trial	C. C. Quinn, K. K. Swasey, J. C. F. Crabbe, M. D. Shardell, M. L. Terrin, E. A. Barr and A. L. Gruber-Baldini	2017	USA	RCT	T2DM	163	52.6± 8.2	Mobile Diabetes Health Intervention	12 months	Diabetes Distress Scale (DDS)
												Diabetes Distress Scale Subscales
												Hemoglobin A1c level（HbA1c）
39	87	Randomised-controlled trial of a web-based dietary intervention for patients with type 2 diabetes: Changes in health cognitions and glycemic control	A. Ramadas, C. K. Y. Chan, B. Oldenburg, Z. Hussein and K. F. Quek	2018	Malaysia	RCT	T2DM	82	50.5±10.5	Web-delivered intensive dietary intervention	6 months	Dietary Knowledge, Attitude and Behaviour (DKAB)
												Dietary Stages of Change (DSOC)
												Fasting blood glucose(FBG)
												Hemoglobin A1c level（HbA1c）
40	88	Efficacy of a telephone-based intervention among patients with type-2 diabetes; a randomized controlled trial in pharmacy practice	A. Sarayani, M. Mashayekhi, M. Nosrati, Z. Jahangard-Rafsanjani, M. Javadi, N. Saadat, S. Najafi and K. Gholami	2018	Iran	RCT	T2DM	100	≥18	Telephone-based interventions in pharmacy practice	3 months	Hemoglobin A1c level（HbA1c）
												Disbetes medication adherence
												Self-care activity
41	89	Acceptability of an mHealth App Intervention for Persons With Type 2 Diabetes and its Associations With Initial Self-Management: Randomized Controlled Trial	A. Torbjornsen, M. C. Småstuen, A. K. Jenum, E. Årsand and L. Ribu	2018	Norway	RCT	T2DM	202	59（ 35-80）	MHealth App	12 months	Associations between the level of acceptability of a mobile diabetes app and initial ability of self-management
42	90	Mobile App for Improved Self-Management of Type 2 Diabetes: Multicenter Pragmatic Randomized Controlled Trial	P. Agarwal, G. Mukerji, L. Desveaux, N. M. Ivers, O. Bhattacharyya, J. M. Hensel, J. Shaw, Z. Bouck, T. Jamieson, N. Onabajo, M. Cooper, H. Marani, L. Jeffs and R. S. Bhatia	2019	Canada	RCT	T2DM	223	51.5±10.6/52.1±10.7	Mobile App	3 months	Hemoglobin A1c level（HbA1c）
												Self-management
43	91	Effectiveness of a Behavior Change Technique-Based Smartphone Game to Improve Intrinsic Motivation and Physical Activity Adherence in Patients With Type 2 Diabetes: Randomized Controlled Trial	C. Höchsmann, D. Infanger, C. Klenk, K. Königstein, S. P. Walz and A. Schmidt-Trucksäss	2019	Sweden	RCT	T2DM	36	56 ±5/58±6	Behavior Change Technique–Based Smartphone Game	24 weeks	Intrinsic Motivation
												Physical Activity Adherence
44	92	Effects of Mobile Health Prompts on Self-Monitoring and Exercise Behaviors Following a Diabetes Prevention Program: Secondary Analysis From a Randomized Controlled Trial	M. M. MacPherson, K. J. Merry, S. R. Locke and M. E. Jung	2019	USA	RCT	T2DM	69	50.7±9.40	Mobile Health Prompts	12 months	Self-monitoring
												Self-reported exercise
45	93	Mobile Phone-Based Telemedicine Practice in Older Chinese Patients with Type 2 Diabetes Mellitus: Randomized Controlled Trial	C. Sun, L. Sun, S. Xi, H. Zhang, H. Wang, Y. Feng, Y. Deng, H. Wang, X. Xiao, G. Wang, Y. Gao and G. Wang	2019	China	RCT	T2DM	91	68.04 (66-72)/67.9 (66-71)	Mobile Phone–Based Telemedicine Practice	3 months	Postprandial plasma glucose
												Hemoglobin A1c level（HbA1c）
46	94	A Low-Intensity Mobile Health Intervention With and Without Health Counseling for Persons With Type 2 Diabetes, Part 1: Baseline and Short-Term Results From a Randomized Controlled Trial in the Norwegian Part of RENEWING HEALTH	A. Torbjornsen, A. K. Jenum, M. C. Småstuen, E. Årsand, H. Holmen, A. K. Wahl and L. Ribu	2014	Norway	RCT	T2DM	164	57±12	Mobile health technology	4 months	Hemoglobin A1c level（HbA1c）
												Self-management
												Behavioral change
												Quality of life
47	95	Short- and long-term effects of real-time medication monitoring with short message service (SMS) reminders for missed doses on the refill adherence of people with Type 2 diabetes: evidence from a randomized controlled trial	M. Vervloet, L. van Dijk, D. H. de Bakker, P. C. Souverein, J. Santen-Reestman, B. van Vlijmen, M. C. van Aarle, L. S. van der Hoek and M. L. Bouvy	2014	Netherlands	RCT	T2DM	161	54.9 ± 6.6	Real-time monitoring medication use combined with short message service (SMS)	6 months	Adherence
48	96	Effect of home telemonitoring on glycemic and blood pressure control in primary care clinic patients with diabetes	B. J. Wakefield, R. J. Koopman, L. E. Keplinger, M. Bomar, B. Bernt, J. L. Johanning, R. L. Kruse, J. W. Davis, D. S. Wakefield and D. R. Mehr	2014	USA	RCT	T2DM	108	57.7±10.8	Remote data transmission	12 weeks	Hemoglobin A1c level（HbA1c）
												Blood pressure, systolic
49	97	Web-based telemedicine for management of type 2 diabetes through glucose uploads: a randomized controlled trial	P. Zhou, L. Xu, X. Liu, J. Huang, W. Xu and W. Chen	2014	China	RCT	T2DM	114	18~75	Telemedicine system based on internet	3 months	Hemoglobin A1c level（HbA1c）
												Fasting blood glucose(FBG)
												BMI
												Blood pressure
												Total cholesterol
												HDL-C
												LDL-C
												Incidence of hypoglycemia
50	98	A Novel Diabetes Prevention Intervention Using a Mobile App: A Randomized Controlled Trial With Overweight Adults at Risk	Y. Fukuoka, C. L. Gay, K. L. Joiner and E. Vittinghoff	2015	California	RCT	T2DM	61	55.2±9.0	Diabetes prevention intervention combined with a mobile app and pedometer	6 months	Weight
												BMI
												Hip circumference
												Blood pressure
												Total cholesterol
												Triglycerides
												Low density lipoprotein cholesterol(LDL-C)
												High density lipoprotein cholesterol(HDL-C)
												Hemoglobin A1c level（HbA1c）
												Fasting plasma glucose(FPG)
												Lipid profile
												Physical Activity
												Self-reported Dietary Intake
												Depression
51	99	Overcoming clinical inertia: A randomized clinical trial of a telehealth remote monitoring intervention using paired glucose testing in adults with type 2 diabetes	D. A. Greenwood, S. A. Blozis, H. M. Young, T. S. Nesbitt and C. C. Quinn	2015	USA	RCT	T2DM	90	58±11	Telehealth remote monitoring intervention using paired glucose testing and asynchronous data analysis	6 months	Hemoglobin A1c level（HbA1c）
												Self-reported Summary of Diabetes Self-Care Activities (SDSCA)
												Diabetes Empowerment Scale
												Diabetes Knowledge Test
52	100	A Randomized Trial on Home Telemonitoring for the Management of Metabolic and Cardiovascular Risk in Patients with Type 2 Diabetes	A. Nicolucci, S. Cercone, A. Chiriatti, F. Muscas, G. Gensini, G. Fucito, A. Gambini, E. Greca, R. Macrì, M. M. Matarazzo, E. Nunnari, A. Oliverio, M. Petrucci, A. Piacenti, B. Punzo, G. Ricotta, M. C. Ridolfi, M. T. Santarelli, M. G. Scelsa, F. Sciarra, S. Soldano, C. Sperati, C. Stirpe, L. Tartaglini, D. Vagnati, F. Valente and D. S. Vittozzi	2015	Italy	RCT	T2DM	302	59.1±10.3/57.8±8.9	Home telehealth (HT) system	12 months	Hemoglobin A1c level（HbA1c）
												Weight
												Blood pressure
												Lipids
												Total cholesterol
												Low density lipoprotein cholesterol(LDL-C)
												High density lipoprotein cholesterol(HDL-C)
												Triglycerides
												Quality of life

## Sheet: list of references
list of references
14. Lee EY, Cha S-A, Yun J-S, Lim S-Y, Lee J-H, Ahn Y-B, Yoon K-H, Hyun MK, Ko S-H. Efficacy of Personalized Diabetes Self-care Using an Electronic Medical Record-Integrated Mobile App in Patients With Type 2 Diabetes: 6-Month Randomized Controlled Trial. J Med Internet Res. 2022 Jul 28;24(7):e37430. PMID: 35900817 doi: 10.2196/37430 50. Glasgow RE, Toobert DJ. Brief, computer-assisted diabetes d…
