# Supplementary material for: Assessing the Effectiveness of Digital Health Behavior Strategies on Type 2 Diabetes Management: Systematic Review and Network Meta-Analysis
Source: J Med Internet Res. 2025 Feb 14;27:e63209. doi: 10.2196/63209 (PMC11888087; doi:10.2196/63209)
Supplement: Multimedia Appendix 5 [file jmir_v27i1e63209_app5.xlsx]

## Sheet: Sheet1
order number	number cited in the manuscript	article title	strategy				A-action planning			B-communication						C-cues		D-engagement				E-feedback		F-goal setting			G-guide				H-identity		I-management			J-model/demonstrate	K-monitoring				L-prompts							M-restructure
			strategy number and classification		strategy combination
1	14	Efficacy of Personalized Diabetes Self-care Using an Electronic Medical Record-Integrated Mobile App in Patients With Type 2 Diabetes: 6-Month Randomized Controlled Trial	7	high	18	EGIKPR																Biofeedback					Provide instruction						Self-management				Reminder	Self-monitoring
2	50	Brief, computer-assisted diabetes dietary self-management counseling: effects on behavior, physiologic outcomes, and quality of life	32	high	1	ABCDEFGHIJKLMNOQR	Action planning (including implementation intentions)			Person-to-person communication	Person-to-technique communication	counseling	visit			Discriminative (learned) cue		Engage	follow up	interview		feedback	Biofeedback	behavioral resolution	outcome goal(s)		learn	Provide instruction	recomendation		Barrier identification		Self-management			1	Monitoring of outcome of behaviour				Prompting generalisation of behavior	Use of follow-up prompts	Use of follow-up prompts					Restructuring the physical environment	Avoidance/changing exposure to cues for the behavior
3	51	A randomized trial of an intervention to improve self-care behaviors of African-American women with type 2 diabetes: impact on physical activity	22	high	2	ABCDEFGIKLMOQ	Action planning (including implementation intentions)			Person-to-person communication	counseling	visit				Discriminative (learned) cue		Engage	interview			feedback		behavioral resolution			learn	Provide instruction	recomendation				Self-management				Monitoring of outcome of behaviour				Prompting generalisation of behavior	Use of follow-up prompts						Restructuring the social environment
4	52	Effects of Internet behavioral counseling on weight loss in adults at risk for type 2 diabetes: a randomized trial	26	high	3	ABCDEFGHIJKLNO	Action planning (including implementation intentions)	coping planning			Person-to-person communication	Person-to-technique communication	counseling			Discriminative (learned) cue		Engage	follow up			feedback		behavioral resolution			learn	Regulate negative emotions	Provide instruction		Barrier identification		Self-management			1	Monitoring of outcome of behaviour	Self-monitoring	Reminder		Prompting generalisation of behavior	Prompt practice/rehearsal	Use of follow-up prompts
5	53	Pro-active call center treatment support (PACCTS) to improve glucose control in type 2 diabetes - A randomized controlled trial	23	high	4	ABDEFGIKLOPQ	coping planning			General communication skills training	Person-to-person communication	counseling						Engage	follow up			Biofeedback		behavioral resolution	outcome goal(s)		learn	Provide instruction	recomendation				Self-management				Monitoring of outcome of behaviour	Self-monitoring	Reminder		Prompting generalisation of behavior	Use of follow-up prompts	Prompt practice/rehearsal
6	54	A nurse short message service by cellular phone in type-2 diabetic patients for six months	13	high	4	ABDEFGIKLOPQ	Action planning (including implementation intentions)			General communication skills training	Person-to-person communication							Engage	follow up			Biofeedback		outcome goal(s)			learn	Provide instruction	recomendation				Self-management				Monitoring of outcome of behaviour	Reminder			Prompting generalisation of behavior	Prompt practice/rehearsal	Use of follow-up prompts
7	55	Spanish diabetes self-management with and without automated telephone reinforcement: Two randomized trials	13	high	4	ABDEFGIKLOPQ	Action planning (including implementation intentions)			Person-to-person communication	Person-to-technique communication	counseling						follow up						outcome goal(s)			Provide instruction	recomendation					Self-management				Monitoring of outcome of behaviour				Prompting generalisation of behavior
8	56	WellDoc mobile diabetes management randomized controlled trial: change in clinical and behavioral outcomes and patient and physician satisfaction	20	high	5	ABCDEFGIKLOR	Action planning (including implementation intentions)			General communication skills training	Person-to-person communication	Person-to-technique communication				Discriminative (learned) cue		Engage	follow up			feedback		behavioral resolution			learn	Provide instruction	recomendation				Self-management				Monitoring of outcome of behaviour	Reminder			Monitoring of outcome of behaviour
9	57	The Effect of a Hypertension Self-Management Intervention on Diabetes and Cholesterol Control	12	high	6	ABDEFGIKLOPQ	Action planning (including implementation intentions)			Person-to-person communication								follow up						outcome goal(s)			learn						Self-management				Reminder				Prompting generalisation of behavior	Use of follow-up prompts
10	58	Effects of a Tailored Text Messaging Intervention Among Diverse Adults With Type 2 Diabetes: Evidence From the 15-Month REACH Randomized Controlled Trial	2	low	7	AP	Action planning (including implementation intentions)
11	59	The Effectiveness of an eHealth Family-Based Intervention Program in Patients With Uncontrolled Type 2 Diabetes Mellitus (T2DM) in the Community Via WeChat: Randomized Controlled Trial	5	medium	8	FGIKQ																		outcome goal(s)			learn						Self-management				Self-monitoring	Reminder
12	60	Clinical impact of an integrated e-health system for diabetes self-management support and shared decision making (POWER2DM): a randomised controlled trial	5	medium	8	FGIKQ																		Set graded tasks			Regulate negative emotions						Self-management				Reminder
13	61	Comparing the effectiveness of telemedicine and traditional surveillance in providing diabetic retinopathy screening examinations: a randomized controlled trial	2	low	9	DK												Engage																			Monitoring of outcome of behaviour
14	62	Nurse Coaching and Mobile Health Compared With Usual Care to Improve Diabetes Self-Efficacy for Persons With Type 2 Diabetes: randomized Controlled Trial	4	medium	10	BG				counseling																	learn	Provide instruction
15	63	A fully automated Web-based program improves lifestyle habits and HbA1c in patients with type 2 diabetes and abdominal obesity: Randomized trial of patient E-coaching nutritional support (the ANODE study)	5	medium	11	GKOP																						learn										Self-monitoring
16	64	Effectiveness of a Web-Based Tailored Interactive Health Communication Application for Patients With Type 2 Diabetes or Chronic Low Back Pain: Randomized Controlled Trial	11	high	12	ABDFIPQR	coping planning			Person-to-person communication	counseling							follow up	interview					behavioral resolution									Self-management
17	65	Effects of self-management support on structure, process, and outcomes among vulnerable patients with diabetes	7	high	13	DFILOP												follow up						behavioral resolution									Self-management								Prompting generalisation of behavior
18	66	TeleHealth improves diabetes self-management in an underserved community: Diabetes TeleCare	5	medium	8	FGIKQ																		behavioral resolution				Provide instruction					Self-management				Self-monitoring
19	67	Engagement in a diabetes self-management website: usage patterns and generalizability of program use	13	high	14	ABDEFIKLOQ	Action planning (including implementation intentions)			Person-to-person communication	Person-to-technique communication							follow up				feedback		outcome goal(s)	behavioral resolution								Self-management				Self-monitoring				Prompting generalisation of behavior
20	68	Supported Telemonitoring and Glycemic Control in People with Type 2 Diabetes: The Telescot Diabetes Pragmatic Multicenter Randomized Controlled Trial	5	medium	8	FGIKQ																		outcome goal(s)			Provide instruction						Self-management				Monitoring of outcome of behaviour
21	69	Effect of a Comprehensive Telehealth Intervention vs Telemonitoring and Care Coordination in Patients with Persistently Poor Type 2 Diabetes Control: A Randomized Clinical Trial	4	medium	15	GHIK																					Provide instruction				Identification myself		Self-management				Monitoring of outcome of behaviour
22	70	Long-term Weight Loss in a Primary Care-Anchored eHealth Lifestyle Coaching Program: Randomized Controlled Trial	4	medium	16	BGKR				counseling																	Provide instruction										Monitoring of outcome of behaviour
23	71	Digitally Supported Lifestyle Intervention to Prevent Type 2 Diabetes Through Healthy Habits: Secondary Analysis of Long-Term User Engagement Trajectories in a Randomized Controlled Trial	2	low	17	EK																feedback															Reminder	Self-monitoring
24	72	Effects of Feedback From Self-Monitoring Devices on Lifestyle Changes in Workers with Diabetes: 3-Month Randomized Controlled Pilot Trial	3	low	19	EKP																Feedback															Self-monitoring
25	73	The Effects of a Lifestyle Intervention Supported by the InterWalk Smartphone App on Increasing Physical Activity Among Persons With Type 2 Diabetes: Parallel-Group, Randomized Trial	11	high	20	BDFGIKLOPQ				Person-to-technique communication								follow up						outcome goal(s)			Provide instruction						Self-management				Reminder				Prompting generalisation of behavior
26	74	Telemedicine management of type 2 diabetes mellitus in obese and overweight young and middle-aged patients during COVID-19 outbreak: A single-center, prospective, randomized control study	8	high	21	DGIKPQR												follow up									recomendation	Provide instruction					Self-management				Self-monitoring	Reminder
27	75	Telemedicine as a Motivational Tool to Optimize Metabolic Control in Patients with Diabetes in Turkey: A Prospective, Randomized, Controlled TeleDiab Trial	5	medium	22	BGK				counseling	face-to-face interview																Provide instruction										Reminder
28	76	Effect of Mobile Phone Text Messaging Self-Management Support for Patients With Diabetes or Coronary Heart Disease in a Chronic Disease Management Program (SupportMe) on Blood Pressure: Pragmatic Randomized Controlled Trial	7	high	21	DGIKPQR												follow up									recomendation						Self-management				Reminder
29	77	Mobile Health Intervention in Patients with Type 2 Diabetes: A Randomized Clinical Trial	5	medium	23	BDFIQ				Person-to-person communication	counseling								follow up					outcome goal(s)									Self-management
30	78	Telemedicine-assisted structured self-monitoring of blood glucose in management of T2DM results of a randomized clinical trial	5	medium	24	BDGI				counseling								follow up									recomendation						Self-management
31	79	Glycemic outcomes of a family-focused intervention for adults with type 2 diabetes: Main, mediated, and subgroup effects from the FAMS 2.0 RCT	8	high	25	BDFHIKPQ				Person-to-person communication								discuss						Set graded tasks							Identification myself		emotional management				Reminder
32	80	Digital Health and Community Health Worker Support for Diabetes Management: a Randomized Controlled Trial	8	high	26	BDGKNOP				Person-to-person communication								follow up									Provide instruction										Self-monitoring
33	81	Development and evaluation of DiabeText, a personalized mHealth intervention to support medication adherence and lifestyle change behaviour in patients with type 2 diabetes in Spain: A mixed-methods phase II pragmatic randomized controlled clinical trial	9	high	27	DGIKOPQR												interview									Provide instruction						Self-management				Reminder
34	82	Effect of voluntary participation on mobile health care in diabetes management: Randomized controlled open-label trial	6	medium	18	EGIKPR																feedback					Provide instruction						Self-management				Self-monitoring
35	83	A feasible and efficacious mobile-phone based lifestyle intervention for Filipino americans with type 2 diabetes: Randomized controlled trial	3	low	28	DFK													discuss						outcome goal(s)														Self-monitoring
36	84	Dulce digital: An mHealth SMS based intervention improves glycemic control in hispanics with type 2 diabetes	5	medium	29	DFGKP													discuss					behavioral resolution				learn											automatic monitoring
37	85	Telemonitoring in fasting individuals with Type 2 Diabetes Mellitus during Ramadan: A prospective, randomised controlled study	5	medium	29	DFGKP													interview						outcome goal(s)			learn										Self-monitoring
38	86	The Impact of a Mobile Diabetes Health Intervention on Diabetes Distress and Depression Among Adults: Secondary Analysis of a Cluster Randomized Controlled Trial	6	medium	30	DGKNO													follow up									recomendation									Self-monitoring
39	87	Randomised-controlled trial of a web-based dietary intervention for patients with type 2 diabetes: Changes in health cognitions and glycemic control	6	medium	16	BGKR				Person-to-person communication																			recomendation	learn								automatic monitoring	Reminder
40	88	Efficacy of a telephone-based intervention among patients with type-2 diabetes; a randomized controlled trial in pharmacy practice	4	medium	24	BDGI				counseling									follow up									learn						Self-management
41	89	Acceptability of an mHealth App Intervention for Persons With Type 2 Diabetes and its Associations With Initial Self-Management: Randomized Controlled Trial	4	medium	31	BDIP						counseling								follow up														Self-management
42	90	Mobile App for Improved Self-Management of Type 2 Diabetes: Multicenter Pragmatic Randomized Controlled Trial	3	low	32	AGP		Action planning (including implementation intentions)																				learn
43	91	Effectiveness of a Behavior Change Technique-Based Smartphone Game to Improve Intrinsic Motivation and Physical Activity Adherence in Patients With Type 2 Diabetes: Randomized Controlled Trial	4	medium	33	GIPR																							Provide instruction					Self-management
44	92	Effects of Mobile Health Prompts on Self-Monitoring and Exercise Behaviors Following a Diabetes Prevention Program: Secondary Analysis From a Randomized Controlled Trial	3	low	34	BKL							counseling																									Self-monitoring					Prompting generalisation of behavior
45	93	Mobile Phone-Based Telemedicine Practice in Older Chinese Patients with Type 2 Diabetes Mellitus: Randomized Controlled Trial	5	medium	35	GIK																						learn	recomendation				Self-management					automatic monitoring
46	94	A Low-Intensity Mobile Health Intervention With and Without Health Counseling for Persons With Type 2 Diabetes, Part 1: Baseline and Short-Term Results From a Randomized Controlled Trial in the Norwegian Part of RENEWING HEALTH	5	medium	23	BDFIQ				counseling									follow up					outcome goal(s)	Set graded tasks								Self-management
47	95	Short- and long-term effects of real-time medication monitoring with short message service (SMS) reminders for missed doses on the refill adherence of people with Type 2 diabetes: evidence from a randomized controlled trial	1	low	36	K																															automatic monitoring
48	96	Effect of home telemonitoring on glycemic and blood pressure control in primary care clinic patients with diabetes	3	low	35	GIK																					Provide instruction						Self-management				automatic monitoring
49	97	Web-based telemedicine for management of type 2 diabetes through glucose uploads: a randomized controlled trial	3	low	35	GIK																					Provide instruction						Self-management				automatic monitoring
50	98	A Novel Diabetes Prevention Intervention Using a Mobile App: A Randomized Controlled Trial With Overweight Adults at Risk	5	medium	23	BDFIQ				counseling									follow up					behavioral resolution									Self-management
51	99	Overcoming clinical inertia: A randomized clinical trial of a telehealth remote monitoring intervention using paired glucose testing in adults with type 2 diabetes	4	medium	37	EFKP																feedback		behavioral resolution													automatic monitoring
52	100	A Randomized Trial on Home Telemonitoring for the Management of Metabolic and Cardiovascular Risk in Patients with Type 2 Diabetes	3	low	19	EKP																feedback															Reminder
