# Supplementary material for: Assessing the Effectiveness of Digital Health Behavior Strategies on Type 2 Diabetes Management: Systematic Review and Network Meta-Analysis
Source: J Med Internet Res. 2025 Feb 14;27:e63209. doi: 10.2196/63209 (PMC11888087; doi:10.2196/63209)
Supplement: Multimedia Appendix 6 [file jmir_v27i1e63209_app6.xlsx]

## Sheet: Sheet1
					Evaluation of the effectiveness of different digital health intervention strategies based on the SF/HIT
order number	number cited in the manuscript	article title	strategy number	classification	Preventive care	Adherence/ Attendance	Efficiency	Perceived ease of use/Usefulness	Effectiveness	Process of service delivery/Performance	Safety/Privacy/ Security	Acceptability	Cost effectiveness	Appropriateness	Satisfaction
1	14	Efficacy of Personalized Diabetes Self-care Using an Electronic Medical Record-Integrated Mobile App in Patients With Type 2 Diabetes: 6-Month Randomized Controlled Trial	5	medium	positive	Positive or mixed	mixed	Positive or mixed	Positive or mixed	mixed	positive	positive	Neutral or negative	positive	Positive or mixed
2	50	Brief, computer-assisted diabetes dietary self-management counseling: effects on behavior, physiologic outcomes, and quality of life	32	high	positive	positive	Positive or mixed	Positive or mixed	Positive or mixed	Positive or mixed	positive	positive	mixed	Positive or mixed	Positive or mixed
3	51	A randomized trial of an intervention to improve self-care behaviors of African-American women with type 2 diabetes: impact on physical activity	22	high	positive	positive	Positive or mixed	Positive or mixed	Positive or mixed	positive	positive	positive	mixed	Positive or mixed	positive
4	52	Effects of Internet behavioral counseling on weight loss in adults at risk for type 2 diabetes: a randomized trial	26	high	positive	positive	positive	Positive or mixed	positive	positive	positive	positive	mixed	Positive or mixed	positive
5	53	Pro-active call center treatment support (PACCTS) to improve glucose control in type 2 diabetes - A randomized controlled trial	25	high	positive	Positive or mixed	Positive or mixed	Positive or mixed	Positive or mixed	positive	positive	positive	Positive or mixed	Positive or mixed	positive
6	54	A nurse short message service by cellular phone in type-2 diabetic patients for six months	20	high	positive	Positive or mixed	Positive or mixed	Positive or mixed	Positive or mixed	Positive or mixed	positive	Positive or mixed	mixed	Positive or mixed	Positive or mixed
7	55	Spanish diabetes self-management with and without automated telephone reinforcement: Two randomized trials	12	high	positive	Positive or mixed	positive	Positive or mixed	positive	positive	positive	positive	Positive or mixed	positive	positive
8	56	WellDoc mobile diabetes management randomized controlled trial: change in clinical and behavioral outcomes and patient and physician satisfaction	20	high	positive	Positive or mixed	positive	positive	positive	positive	positive	positive	Positive or mixed	Positive or mixed	positive
9	57	The Effect of a Hypertension Self-Management Intervention on Diabetes and Cholesterol Control	10	high	positive	Positive or mixed	Positive or mixed	Positive or mixed	Positive or mixed	positive	positive	Positive or mixed	neutral	mixed	Positive or mixed
10	58	Effects of a Tailored Text Messaging Intervention Among Diverse Adults With Type 2 Diabetes: Evidence From the 15-Month REACH Randomized Controlled Trial	2	low	positive	Positive or mixed	Positive or mixed	Positive or mixed	Positive or mixed	positive	positive	Positive or mixed	neutral	Positive or mixed	Positive or mixed
11	59	The Effectiveness of an eHealth Family-Based Intervention Program in Patients With Uncontrolled Type 2 Diabetes Mellitus (T2DM) in the Community Via WeChat: Randomized Controlled Trial	5	medium	positive	Positive or mixed	positive	positive	positive	Positive or mixed	positive	positive	Neutral or negative	positive	Positive or mixed
12	60	Clinical impact of an integrated e-health system for diabetes self-management support and shared decision making (POWER2DM): a randomised controlled trial	4	medium	positive	Positive or mixed	Positive or mixed	Positive or mixed	Positive or mixed	positive	positive	positive	positive	positive	positive
13	61	Comparing the effectiveness of telemedicine and traditional surveillance in providing diabetic retinopathy screening examinations: a randomized controlled trial	2	low	positive	Positive or mixed	Positive or mixed	Positive or mixed	Positive or mixed	Positive or mixed	positive	Positive or mixed	neutral	Positive or mixed	Positive or mixed
14	62	Nurse Coaching and Mobile Health Compared With Usual Care to Improve Diabetes Self-Efficacy for Persons With Type 2 Diabetes: randomized Controlled Trial	4	medium	positive	Positive or mixed	Positive or mixed	Positive or mixed	Positive or mixed	positive	positive	positive	Neutral or negative	positive	Positive or mixed
15	63	A fully automated Web-based program improves lifestyle habits and HbA1c in patients with type 2 diabetes and abdominal obesity: Randomized trial of patient E-coaching nutritional support (the ANODE study)	5	medium	positive	Positive or mixed	Positive or mixed	Positive or mixed	Positive or mixed	positive	positive	Positive or mixed	mixed	Positive or mixed	Positive or mixed
16	64	Effectiveness of a Web-Based Tailored Interactive Health Communication Application for Patients With Type 2 Diabetes or Chronic Low Back Pain: Randomized Controlled Trial	11	high	positive	mixed	mixed	mixed	mixed	Positive or mixed	positive	mixed	Positive or mixed	mixed	mixed
17	65	Effects of self-management support on structure, process, and outcomes among vulnerable patients with diabetes	7	high	positive	Positive or mixed	positive	positive	positive	Positive or mixed	positive	Positive or mixed	Positive or mixed	Positive or mixed	Positive or mixed
18	66	TeleHealth improves diabetes self-management in an underserved community: Diabetes TeleCare	3	low	positive	positive	positive	Positive or mixed	Positive or mixed	Positive or mixed	positive	Positive or mixed	positive	positive	Positive or mixed
19	67	Engagement in a diabetes self-management website: usage patterns and generalizability of program use	12	high	positive	Positive or mixed	Positive or mixed	Positive or mixed	Neutral or negative	Positive or mixed	Positive or mixed	Positive or mixed	Positive or mixed	Positive or mixed	Positive or mixed
20	68	Supported Telemonitoring and Glycemic Control in People with Type 2 Diabetes: The Telescot Diabetes Pragmatic Multicenter Randomized Controlled Trial	1	low	positive	Positive or mixed	Positive or mixed	Positive or mixed	Positive or mixed	Positive or mixed	positive	Positive or mixed	Neutral or negative	Positive or mixed	Positive or mixed
21	69	Effect of a Comprehensive Telehealth Intervention vs Telemonitoring and Care Coordination in Patients with Persistently Poor Type 2 Diabetes Control: A Randomized Clinical Trial	4	medium	positive	Positive or mixed	Positive or mixed	Positive or mixed	Positive or mixed	Neutral or negative	Neutral or negative	Positive or mixed	Neutral or negative	Positive or mixed	Positive or mixed
22	70	Long-term Weight Loss in a Primary Care-Anchored eHealth Lifestyle Coaching Program: Randomized Controlled Trial	3	low	positive	Neutral or negative	Positive or mixed	Positive or mixed	mixed	Positive or mixed	positive	Positive or mixed	Neutral or negative	Positive or mixed	Positive or mixed
23	71	Digitally Supported Lifestyle Intervention to Prevent Type 2 Diabetes Through Healthy Habits: Secondary Analysis of Long-Term User Engagement Trajectories in a Randomized Controlled Trial	2	low	positive	Neutral or negative	positive	Positive or mixed	mixed	mixed	positive	Positive or mixed	Neutral or negative	Positive or mixed	Positive or mixed
24	72	Effects of Feedback From Self-Monitoring Devices on Lifestyle Changes in Workers with Diabetes: 3-Month Randomized Controlled Pilot Trial	1	low	positive	negative	Positive or mixed	Positive or mixed	Positive or mixed	Positive or mixed	positive	Positive or mixed	Neutral	Positive or mixed	Positive or mixed
25	73	The Effects of a Lifestyle Intervention Supported by the InterWalk Smartphone App on Increasing Physical Activity Among Persons With Type 2 Diabetes: Parallel-Group, Randomized Trial	10	high	positive	Neutral or negative	mixed	mixed	Neutral or negative	Neutral or negative	positive	Positive or mixed	Neutral or negative	Neutral or negative	mixed
26	74	Telemedicine management of type 2 diabetes mellitus in obese and overweight young and middle-aged patients during COVID-19 outbreak: A single-center, prospective, randomized control study	7	high	positive	Positive or mixed	positive	Positive or mixed	Positive or mixed	Positive or mixed	positive	positive	Neutral	Positive or mixed	Positive or mixed
27	75	Telemedicine as a Motivational Tool to Optimize Metabolic Control in Patients with Diabetes in Turkey: A Prospective, Randomized, Controlled TeleDiab Trial	4	memdium	positive	Positive or mixed	Positive or mixed	Positive or mixed	Positive or mixed	positive	positive	Positive or mixed	Neutral	Positive or mixed	Positive or mixed
28	76	Effect of Mobile Phone Text Messaging Self-Management Support for Patients With Diabetes or Coronary Heart Disease in a Chronic Disease Management Program (SupportMe) on Blood Pressure: Pragmatic Randomized Controlled Trial	7	high	positive	Positive or mixed	positive	positive	Positive or mixed	Positive or mixed	positive	positive	Neutral	positive	Positive or mixed
29	77	Mobile Health Intervention in Patients with Type 2 Diabetes: A Randomized Clinical Trial	5	medium	positive	Positive or mixed	mixed	Positive or mixed	mixed	Positive or mixed	positive	Positive or mixed	Positive or mixed	Positive or mixed	Positive or mixed
30	78	Telemedicine-assisted structured self-monitoring of blood glucose in management of T2DM results of a randomized clinical trial	5	medium	positive	neutral	Positive or mixed	Positive or mixed	Positive or mixed	positive	positive	Positive or mixed	Neutral	Positive or mixed	Positive or mixed
31	79	Glycemic outcomes of a family-focused intervention for adults with type 2 diabetes: Main, mediated, and subgroup effects from the FAMS 2.0 RCT	9	high	positive	Positive or mixed	Positive or mixed	positive	Positive or mixed	positive	positive	Positive or mixed	Neutral or negative	Positive or mixed	Positive or mixed
32	80	Digital Health and Community Health Worker Support for Diabetes Management: a Randomized Controlled Trial	9	high	positive	Neutral or negative	Neutral or negative	mixed	Neutral or negative	Neutral or negative	Positive or mixed	mixed	Neutral or negative	mixed	mixed
33	81	Development and evaluation of DiabeText, a personalized mHealth intervention to support medication adherence and lifestyle change behaviour in patients with type 2 diabetes in Spain: A mixed-methods phase II pragmatic randomized controlled clinical trial	9	high	positive	Positive or mixed	Positive or mixed	positive	Positive or mixed	Positive or mixed	positive	positive	Positive or mixed	Positive or mixed	positive
34	82	Effect of voluntary participation on mobile health care in diabetes management: Randomized controlled open-label trial	5	medium	positive	Positive or mixed	Positive or mixed	Positive or mixed	Positive or mixed	Positive or mixed	Positive or mixed	Positive or mixed	Neutral or negative	Positive or mixed	Positive or mixed
35	83	A feasible and efficacious mobile-phone based lifestyle intervention for Filipino americans with type 2 diabetes: Randomized controlled trial	3	low	positive	positive	positive	Positive or mixed	Positive or mixed	positive	positive	positive	mixed	positive	Positive or mixed
36	84	Dulce digital: An mHealth SMS based intervention improves glycemic control in hispanics with type 2 diabetes	5	medium	positive	Positive or mixed	Positive or mixed	positive	Positive or mixed	positive	positive	positive	positive	Positive or mixed	positive
37	85	Telemonitoring in fasting individuals with Type 2 Diabetes Mellitus during Ramadan: A prospective, randomised controlled study	3	low	positive	Positive or mixed	positive	positive	Positive or mixed	Positive or mixed	positive	positive	Neutral	Positive or mixed	Positive or mixed
38	86	The Impact of a Mobile Diabetes Health Intervention on Diabetes Distress and Depression Among Adults: Secondary Analysis of a Cluster Randomized Controlled Trial	4	medium	positive	Positive or mixed	Positive or mixed	mixed	mixed	Positive or mixed	positive	Positive or mixed	Neutral or negative	Positive or mixed	Positive or mixed
39	87	Randomised-controlled trial of a web-based dietary intervention for patients with type 2 diabetes: Changes in health cognitions and glycemic control	5	medium	positive	Positive or mixed	positive	positive	Positive or mixed	positive	positive	positive	Neutral	Positive or mixed	Positive or mixed
40	88	Efficacy of a telephone-based intervention among patients with type-2 diabetes; a randomized controlled trial in pharmacy practice	5	medium	positive	Positive or mixed	Positive or mixed	Positive or mixed	mixed	Positive or mixed	positive	Positive or mixed	Neutral or negative	Positive or mixed	Positive or mixed
41	89	Acceptability of an mHealth App Intervention for Persons With Type 2 Diabetes and its Associations With Initial Self-Management: Randomized Controlled Trial	4	medium	positive	Positive or mixed	Positive or mixed	mixed	mixed	Positive or mixed	positive	Positive or mixed	Neutral or negative	mixed	mixed
42	90	Mobile App for Improved Self-Management of Type 2 Diabetes: Multicenter Pragmatic Randomized Controlled Trial	3	low	positive	Neutral or negative	mixed	Neutral or negative	Neutral or negative	Positive or mixed	positive	mixed	Neutral or negative	mixed	mixed
43	91	Effectiveness of a Behavior Change Technique-Based Smartphone Game to Improve Intrinsic Motivation and Physical Activity Adherence in Patients With Type 2 Diabetes: Randomized Controlled Trial	4	medium	positive	Positive or mixed	Positive or mixed	Positive or mixed	Positive or mixed	positive	positive	Positive or mixed	Neutral	Positive or mixed	Positive or mixed
44	92	Effects of Mobile Health Prompts on Self-Monitoring and Exercise Behaviors Following a Diabetes Prevention Program: Secondary Analysis From a Randomized Controlled Trial	3	low	positive	Positive or mixed	Positive or mixed	mixed	mixed	Positive or mixed	positive	Positive or mixed	Neutral	Positive or mixed	Positive or mixed
45	93	Mobile Phone-Based Telemedicine Practice in Older Chinese Patients with Type 2 Diabetes Mellitus: Randomized Controlled Trial	4	medium	positive	Positive or mixed	positive	Positive or mixed	positive	positive	positive	Positive or mixed	neutral	Positive or mixed	positive
46	94	A Low-Intensity Mobile Health Intervention With and Without Health Counseling for Persons With Type 2 Diabetes, Part 1: Baseline and Short-Term Results From a Randomized Controlled Trial in the Norwegian Part of RENEWING HEALTH	5	medium	positive	Positive or mixed	Positive or mixed	Positive or mixed	Positive or mixed	Positive or mixed	positive	Positive or mixed	neutral	Positive or mixed	Positive or mixed
47	95	Short- and long-term effects of real-time medication monitoring with short message service (SMS) reminders for missed doses on the refill adherence of people with Type 2 diabetes: evidence from a randomized controlled trial	1	low	positive	positive	positive	mixed	mixed	positive	positive	Positive or mixed	neutral	Positive or mixed	Positive or mixed
48	96	Effect of home telemonitoring on glycemic and blood pressure control in primary care clinic patients with diabetes	2	low	positive	Positive or mixed	Neutral or negative	mixed	Neutral or negative		positive	mixed	neutral	mixed	positive
49	97	Web-based telemedicine for management of type 2 diabetes through glucose uploads: a randomized controlled trial	3	low	positive	Positive or mixed	Positive or mixed	Positive or mixed	Positive or mixed	Positive or mixed	mixed	Positive or mixed	neutral	Positive or mixed	Positive or mixed
50	98	A Novel Diabetes Prevention Intervention Using a Mobile App: A Randomized Controlled Trial With Overweight Adults at Risk	4	medium	positive	Positive or mixed	positive	Positive or mixed	Positive or mixed	positive	positive	Positive or mixed	neutral	Positive or mixed	Positive or mixed
51	99	Overcoming clinical inertia: A randomized clinical trial of a telehealth remote monitoring intervention using paired glucose testing in adults with type 2 diabetes	4	medium	positive	Positive or mixed	Positive or mixed	Positive or mixed	Positive or mixed	positive	positive	Positive or mixed	Neutral or negative	Positive or mixed	Positive or mixed
52	100	A Randomized Trial on Home Telemonitoring for the Management of Metabolic and Cardiovascular Risk in Patients with Type 2 Diabetes	2	low	positive	Positive or mixed	Positive or mixed	Positive or mixed	Positive or mixed	Positive or mixed	positive	Positive or mixed	neutral	Positive or mixed	Positive or mixed

## Sheet: Sheet2
			Evaluation of the effectiveness of different digital health intervention strategies based on the SF/HIT
order number	number cited in the manuscript	article title	Preventive care	Adherence/ Attendance	Efficiency	Perceived ease of use/Usefulness	Effectiveness	Process of service delivery/Performance	Safety/Privacy/ Security	Acceptability	Cost effectiveness	Appropriateness	Satisfaction	n	number of strategy	classification of strategy
1	14	Efficacy of Personalized Diabetes Self-care Using an Electronic Medical Record-Integrated Mobile App in Patients With Type 2 Diabetes: 6-Month Randomized Controlled Trial	1	1	1	1	1	1	1	1	0	1	1	10	7	high
2	50	Brief, computer-assisted diabetes dietary self-management counseling: effects on behavior, physiologic outcomes, and quality of life	1	1	1	1	1	1	1	1	1	1	1	11	32	high
3	51	A randomized trial of an intervention to improve self-care behaviors of African-American women with type 2 diabetes: impact on physical activity	1	1	1	1	1	1	1	1	1	1	1	11	22	high
4	52	Effects of Internet behavioral counseling on weight loss in adults at risk for type 2 diabetes: a randomized trial	1	1	1	1	1	1	1	1	1	1	1	11	26	high
5	53	Pro-active call center treatment support (PACCTS) to improve glucose control in type 2 diabetes - A randomized controlled trial	1	1	1	1	1	1	1	1	1	1	1	11	23	high
6	54	A nurse short message service by cellular phone in type-2 diabetic patients for six months	1	1	1	1	1	1	1	1	1	1	1	11	13	high
7	55	Spanish diabetes self-management with and without automated telephone reinforcement: Two randomized trials	1	1	1	1	1	1	1	1	1	1	1	11	13	high
8	56	WellDoc mobile diabetes management randomized controlled trial: change in clinical and behavioral outcomes and patient and physician satisfaction	1	1	1	1	1	1	1	1	1	1	1	11	20	high
9	57	The Effect of a Hypertension Self-Management Intervention on Diabetes and Cholesterol Control	1	1	1	1	1	1	1	1	0	1	1	10	12	high
10	58	Effects of a Tailored Text Messaging Intervention Among Diverse Adults With Type 2 Diabetes: Evidence From the 15-Month REACH Randomized Controlled Trial	1	1	1	1	1	1	1	1	0	1	1	10	2	low
11	59	The Effectiveness of an eHealth Family-Based Intervention Program in Patients With Uncontrolled Type 2 Diabetes Mellitus (T2DM) in the Community Via WeChat: Randomized Controlled Trial	1	1	1	1	1	1	1	1	0	1	1	10	5	medium
12	60	Clinical impact of an integrated e-health system for diabetes self-management support and shared decision making (POWER2DM): a randomised controlled trial	1	1	1	1	1	1	1	1	1	1	1	11	5	medium
13	61	Comparing the effectiveness of telemedicine and traditional surveillance in providing diabetic retinopathy screening examinations: a randomized controlled trial	1	1	1	1	1	1	1	1	0	1	1	10	2	low
14	62	Nurse Coaching and Mobile Health Compared With Usual Care to Improve Diabetes Self-Efficacy for Persons With Type 2 Diabetes: randomized Controlled Trial	1	1	1	1	1	1	1	1	0	1	1	10	4	medium
15	63	A fully automated Web-based program improves lifestyle habits and HbA1c in patients with type 2 diabetes and abdominal obesity: Randomized trial of patient E-coaching nutritional support (the ANODE study)	1	1	1	1	1	1	1	1	1	1	1	11	5	medium
16	64	Effectiveness of a Web-Based Tailored Interactive Health Communication Application for Patients With Type 2 Diabetes or Chronic Low Back Pain: Randomized Controlled Trial	1	1	1	1	1	1	1	1	1	1	1	11	11	high
17	65	Effects of self-management support on structure, process, and outcomes among vulnerable patients with diabetes	1	1	1	1	1	1	1	1	1	1	1	11	7	high
18	66	TeleHealth improves diabetes self-management in an underserved community: Diabetes TeleCare	1	1	1	1	1	1	1	1	1	1	1	11	5	medium
19	67	Engagement in a diabetes self-management website: usage patterns and generalizability of program use	1	1	1	1	0	1	1	1	1	1	1	10	13	high
20	68	Supported Telemonitoring and Glycemic Control in People with Type 2 Diabetes: The Telescot Diabetes Pragmatic Multicenter Randomized Controlled Trial	1	1	1	1	1	1	1	1	0	1	1	10	5	medium
21	69	Effect of a Comprehensive Telehealth Intervention vs Telemonitoring and Care Coordination in Patients with Persistently Poor Type 2 Diabetes Control: A Randomized Clinical Trial	1	1	1	1	1	0	0	1	0	1	1	8	4	medium
22	70	Long-term Weight Loss in a Primary Care-Anchored eHealth Lifestyle Coaching Program: Randomized Controlled Trial	1	0	1	1	1	1	1	1	0	1	1	9	4	medium
23	71	Digitally Supported Lifestyle Intervention to Prevent Type 2 Diabetes Through Healthy Habits: Secondary Analysis of Long-Term User Engagement Trajectories in a Randomized Controlled Trial	1	0	1	1	1	1	1	1	0	1	1	9	2	low
24	72	Effects of Feedback From Self-Monitoring Devices on Lifestyle Changes in Workers with Diabetes: 3-Month Randomized Controlled Pilot Trial	1	0	1	1	1	1	1	1	0	1	1	9	3	low
25	73	The Effects of a Lifestyle Intervention Supported by the InterWalk Smartphone App on Increasing Physical Activity Among Persons With Type 2 Diabetes: Parallel-Group, Randomized Trial	1	0	1	1	0	0	1	1	0	0	1	6	11	high
26	74	Telemedicine management of type 2 diabetes mellitus in obese and overweight young and middle-aged patients during COVID-19 outbreak: A single-center, prospective, randomized control study	1	1	1	1	1	1	1	1	0	1	1	10	8	high
27	75	Telemedicine as a Motivational Tool to Optimize Metabolic Control in Patients with Diabetes in Turkey: A Prospective, Randomized, Controlled TeleDiab Trial	1	1	1	1	1	1	1	1	0	1	1	10	5	medium
28	76	Effect of Mobile Phone Text Messaging Self-Management Support for Patients With Diabetes or Coronary Heart Disease in a Chronic Disease Management Program (SupportMe) on Blood Pressure: Pragmatic Randomized Controlled Trial	1	1	1	1	1	1	1	1	0	1	1	10	7	high
29	77	Mobile Health Intervention in Patients with Type 2 Diabetes: A Randomized Clinical Trial	1	1	1	1	1	1	1	1	1	1	1	11	5	medium
30	78	Telemedicine-assisted structured self-monitoring of blood glucose in management of T2DM results of a randomized clinical trial	1	0	1	1	1	1	1	1	0	1	1	9	5	medium
31	79	Glycemic outcomes of a family-focused intervention for adults with type 2 diabetes: Main, mediated, and subgroup effects from the FAMS 2.0 RCT	1	1	1	1	1	1	1	1	0	1	1	10	8	high
32	80	Digital Health and Community Health Worker Support for Diabetes Management: a Randomized Controlled Trial	1	0	0	1	0	0	1	1	0	1	1	6	8	high
33	81	Development and evaluation of DiabeText, a personalized mHealth intervention to support medication adherence and lifestyle change behaviour in patients with type 2 diabetes in Spain: A mixed-methods phase II pragmatic randomized controlled clinical trial	1	1	1	1	1	1	1	1	1	1	1	11	9	high
34	82	Effect of voluntary participation on mobile health care in diabetes management: Randomized controlled open-label trial	1	1	1	1	1	1	1	1	0	1	1	10	6	medium
35	83	A feasible and efficacious mobile-phone based lifestyle intervention for Filipino americans with type 2 diabetes: Randomized controlled trial	1	1	1	1	1	1	1	1	1	1	1	11	3	low
36	84	Dulce digital: An mHealth SMS based intervention improves glycemic control in hispanics with type 2 diabetes	1	1	1	1	1	1	1	1	1	1	1	11	5	medium
37	85	Telemonitoring in fasting individuals with Type 2 Diabetes Mellitus during Ramadan: A prospective, randomised controlled study	1	1	1	1	1	1	1	1	0	1	1	10	5	medium
38	86	The Impact of a Mobile Diabetes Health Intervention on Diabetes Distress and Depression Among Adults: Secondary Analysis of a Cluster Randomized Controlled Trial	1	1	1	1	1	1	1	1	0	1	1	10	6	medium
39	87	Randomised-controlled trial of a web-based dietary intervention for patients with type 2 diabetes: Changes in health cognitions and glycemic control	1	1	1	1	1	1	1	1	0	1	1	10	6	medium
40	88	Efficacy of a telephone-based intervention among patients with type-2 diabetes; a randomized controlled trial in pharmacy practice	1	1	1	1	1	1	1	1	0	1	1	10	4	medium
41	89	Acceptability of an mHealth App Intervention for Persons With Type 2 Diabetes and its Associations With Initial Self-Management: Randomized Controlled Trial	1	1	1	1	1	1	1	1	0	1	1	10	4	medium
42	90	Mobile App for Improved Self-Management of Type 2 Diabetes: Multicenter Pragmatic Randomized Controlled Trial	1	0	1	0	0	1	1	1	0	1	1	7	3	low
43	91	Effectiveness of a Behavior Change Technique-Based Smartphone Game to Improve Intrinsic Motivation and Physical Activity Adherence in Patients With Type 2 Diabetes: Randomized Controlled Trial	1	1	1	1	1	1	1	1	0	1	1	10	4	medium
44	92	Effects of Mobile Health Prompts on Self-Monitoring and Exercise Behaviors Following a Diabetes Prevention Program: Secondary Analysis From a Randomized Controlled Trial	1	1	1	1	1	1	1	1	0	1	1	10	3	low
45	93	Mobile Phone-Based Telemedicine Practice in Older Chinese Patients with Type 2 Diabetes Mellitus: Randomized Controlled Trial	1	1	1	1	1	1	1	1	0	1	1	10	5	medium
46	94	A Low-Intensity Mobile Health Intervention With and Without Health Counseling for Persons With Type 2 Diabetes, Part 1: Baseline and Short-Term Results From a Randomized Controlled Trial in the Norwegian Part of RENEWING HEALTH	1	1	1	1	1	1	1	1	0	1	1	10	5	medium
47	95	Short- and long-term effects of real-time medication monitoring with short message service (SMS) reminders for missed doses on the refill adherence of people with Type 2 diabetes: evidence from a randomized controlled trial	1	1	1	1	1	1	1	1	0	1	1	10	1	low
48	96	Effect of home telemonitoring on glycemic and blood pressure control in primary care clinic patients with diabetes	1	1	0	1	0	1	1	1	0	1	1	8	3	low
49	97	Web-based telemedicine for management of type 2 diabetes through glucose uploads: a randomized controlled trial	1	1	1	1	1	1	1	1	0	1	1	10	3	low
50	98	A Novel Diabetes Prevention Intervention Using a Mobile App: A Randomized Controlled Trial With Overweight Adults at Risk	1	1	1	1	1	1	1	1	0	1	1	10	5	medium
51	99	Overcoming clinical inertia: A randomized clinical trial of a telehealth remote monitoring intervention using paired glucose testing in adults with type 2 diabetes	1	1	1	1	1	1	1	1	0	1	1	10	4	medium
52	100	A Randomized Trial on Home Telemonitoring for the Management of Metabolic and Cardiovascular Risk in Patients with Type 2 Diabetes	1	1	1	1	1	1	1	1	0	1	1	10	3	low
			51	44	49	50	46	48	50	51	17	50	51
