# Supplementary material for: Assessing the Effectiveness of Digital Health Behavior Strategies on Type 2 Diabetes Management: Systematic Review and Network Meta-Analysis
Source: J Med Internet Res. 2025 Feb 14;27:e63209. doi: 10.2196/63209 (PMC11888087; doi:10.2196/63209)
Supplement: Multimedia Appendix 7 [file jmir_v27i1e63209_app7.xlsx]

## Sheet: Sheet1
			Risk-of-Bias and Quality Assessments of included studies
order number	number cited in the manuscript	article title	Sequence generation	Allocation concealment	Blinding of participants and personnel	Blinding of outcome assessment	Incomplete outcome data	Selective reporting	Other sources of bias
1	14	Efficacy of Personalized Diabetes Self-care Using an Electronic Medical Record-Integrated Mobile App in Patients With Type 2 Diabetes: 6-Month Randomized Controlled Trial	low	low	high	high	low	low	unclear
2	50	Brief, computer-assisted diabetes dietary self-management counseling: effects on behavior, physiologic outcomes, and quality of life	low	unclear	high	high	low	low	unclear
3	51	A randomized trial of an intervention to improve self-care behaviors of African-American women with type 2 diabetes: impact on physical activity	low	high	high	high	low	low	unclear
4	52	Effects of Internet behavioral counseling on weight loss in adults at risk for type 2 diabetes: a randomized trial	low	unclear	low	unclear	low	low	unclear
5	53	Pro-active call center treatment support (PACCTS) to improve glucose control in type 2 diabetes - A randomized controlled trial	low	unclear	low	unclear	low	low	unclear
6	54	A nurse short message service by cellular phone in type-2 diabetic patients for six months	low	unclear	high	unclear	low	low	unclear
7	55	Spanish diabetes self-management with and without automated telephone reinforcement: Two randomized trials	low	unclear	unclear	unclear	low	low	unclear
8	56	WellDoc mobile diabetes management randomized controlled trial: change in clinical and behavioral outcomes and patient and physician satisfaction	low	unclear	high	high	low	low	unclear
9	57	The Effect of a Hypertension Self-Management Intervention on Diabetes and Cholesterol Control	low	low	low	unclear	low	low	unclear
10	58	Effects of a Tailored Text Messaging Intervention Among Diverse Adults With Type 2 Diabetes: Evidence From the 15-Month REACH Randomized Controlled Trial	low	high	low	unclear	low	low	unclear
11	59	The Effectiveness of an eHealth Family-Based Intervention Program in Patients With Uncontrolled Type 2 Diabetes Mellitus (T2DM) in the Community Via WeChat: Randomized Controlled Trial	low	unclear	unclear	high	low	low	unclear
12	60	Clinical impact of an integrated e-health system for diabetes self-management support and shared decision making (POWER2DM): a randomised controlled trial	low	low	unclear	low	low	low	unclear
13	61	Comparing the effectiveness of telemedicine and traditional surveillance in providing diabetic retinopathy screening examinations: a randomized controlled trial	low	unclear	high	high	low	low	unclear
14	62	Nurse Coaching and Mobile Health Compared With Usual Care to Improve Diabetes Self-Efficacy for Persons With Type 2 Diabetes: randomized Controlled Trial	low	low	low	low	low	low	unclear
15	63	A fully automated Web-based program improves lifestyle habits and HbA1c in patients with type 2 diabetes and abdominal obesity: Randomized trial of patient E-coaching nutritional support (the ANODE study)	low	low	high	unclear	low	low	unclear
16	64	Effectiveness of a Web-Based Tailored Interactive Health Communication Application for Patients With Type 2 Diabetes or Chronic Low Back Pain: Randomized Controlled Trial	low	unclear	low	low	low	low	unclear
17	65	Effects of self-management support on structure, process, and outcomes among vulnerable patients with diabetes	low	unclear	low	unclear	low	low	unclear
18	66	TeleHealth improves diabetes self-management in an underserved community: Diabetes TeleCare	low	unclear	high	high	low	low	unclear
19	67	Engagement in a diabetes self-management website: usage patterns and generalizability of program use	low	unclear	high	high	low	low	unclear
20	68	Supported Telemonitoring and Glycemic Control in People with Type 2 Diabetes: The Telescot Diabetes Pragmatic Multicenter Randomized Controlled Trial	low	low	high	high	low	low	unclear
21	69	Effect of a Comprehensive Telehealth Intervention vs Telemonitoring and Care Coordination in Patients with Persistently Poor Type 2 Diabetes Control: A Randomized Clinical Trial	low	low	high	low	low	low	unclear
22	70	Long-term Weight Loss in a Primary Care-Anchored eHealth Lifestyle Coaching Program: Randomized Controlled Trial	low	unclear	high	high	low	low	unclear
23	71	Digitally Supported Lifestyle Intervention to Prevent Type 2 Diabetes Through Healthy Habits: Secondary Analysis of Long-Term User Engagement Trajectories in a Randomized Controlled Trial	low	high	high	high	low	low	unclear
24	72	Effects of Feedback From Self-Monitoring Devices on Lifestyle Changes in Workers with Diabetes: 3-Month Randomized Controlled Pilot Trial	low	unclear	high	low	low	low	unclear
25	73	The Effects of a Lifestyle Intervention Supported by the InterWalk Smartphone App on Increasing Physical Activity Among Persons With Type 2 Diabetes: Parallel-Group, Randomized Trial	low	low	high	low	low	low	unclear
26	74	Telemedicine management of type 2 diabetes mellitus in obese and overweight young and middle-aged patients during COVID-19 outbreak: A single-center, prospective, randomized control study	low	unclear	high	high	low	low	unclear
27	75	Telemedicine as a Motivational Tool to Optimize Metabolic Control in Patients with Diabetes in Turkey: A Prospective, Randomized, Controlled TeleDiab Trial	low	unclear	high	high	low	low	unclear
28	76	Effect of Mobile Phone Text Messaging Self-Management Support for Patients With Diabetes or Coronary Heart Disease in a Chronic Disease Management Program (SupportMe) on Blood Pressure: Pragmatic Randomized Controlled Trial	low	low	high	low	low	low	unclear
29	77	Mobile Health Intervention in Patients with Type 2 Diabetes: A Randomized Clinical Trial	low	low	high	low	low	low	unclear
30	78	Telemedicine-assisted structured self-monitoring of blood glucose in management of T2DM results of a randomized clinical trial	low	unclear	high	high	low	low	unclear
31	79	Glycemic outcomes of a family-focused intervention for adults with type 2 diabetes: Main, mediated, and subgroup effects from the FAMS 2.0 RCT	low	unclear	high	unclear	low	low	unclear
32	80	Digital Health and Community Health Worker Support for Diabetes Management: a Randomized Controlled Trial	low	low	high	low	low	low	unclear
33	81	Development and evaluation of DiabeText, a personalized mHealth intervention to support medication adherence and lifestyle change behaviour in patients with type 2 diabetes in Spain: A mixed-methods phase II pragmatic randomized controlled clinical trial	low	high	high	low	low	low	unclear
34	82	Effect of voluntary participation on mobile health care in diabetes management: Randomized controlled open-label trial	low	low	high	low	low	low	unclear
35	83	A feasible and efficacious mobile-phone based lifestyle intervention for Filipino americans with type 2 diabetes: Randomized controlled trial	low	low	high	low	low	low	unclear
36	84	Dulce digital: An mHealth SMS based intervention improves glycemic control in hispanics with type 2 diabetes	low	unclear	high	high	low	low	unclear
37	85	Telemonitoring in fasting individuals with Type 2 Diabetes Mellitus during Ramadan: A prospective, randomised controlled study	low	low	high	high	low	low	unclear
38	86	The Impact of a Mobile Diabetes Health Intervention on Diabetes Distress and Depression Among Adults: Secondary Analysis of a Cluster Randomized Controlled Trial	low	unclear	high	low	low	low	unclear
39	87	Randomised-controlled trial of a web-based dietary intervention for patients with type 2 diabetes: Changes in health cognitions and glycemic control	low	low	high	low	low	low	unclear
40	88	Efficacy of a telephone-based intervention among patients with type-2 diabetes; a randomized controlled trial in pharmacy practice	low	low	high	high	low	low	unclear
41	89	Acceptability of an mHealth App Intervention for Persons With Type 2 Diabetes and its Associations With Initial Self-Management: Randomized Controlled Trial	low	unclear	high	unclear	low	low	unclear
42	90	Mobile App for Improved Self-Management of Type 2 Diabetes: Multicenter Pragmatic Randomized Controlled Trial	low	unclear	high	low	low	low	unclear
43	91	Effectiveness of a Behavior Change Technique-Based Smartphone Game to Improve Intrinsic Motivation and Physical Activity Adherence in Patients With Type 2 Diabetes: Randomized Controlled Trial	low	low	high	low	low	low	unclear
44	92	Effects of Mobile Health Prompts on Self-Monitoring and Exercise Behaviors Following a Diabetes Prevention Program: Secondary Analysis From a Randomized Controlled Trial	low	unclear	high	high	low	low	unclear
45	93	Mobile Phone-Based Telemedicine Practice in Older Chinese Patients with Type 2 Diabetes Mellitus: Randomized Controlled Trial	low	unclear	high	high	low	low	unclear
46	94	A Low-Intensity Mobile Health Intervention With and Without Health Counseling for Persons With Type 2 Diabetes, Part 1: Baseline and Short-Term Results From a Randomized Controlled Trial in the Norwegian Part of RENEWING HEALTH	low	unclear	high	high	low	low	unclear
47	95	Short- and long-term effects of real-time medication monitoring with short message service (SMS) reminders for missed doses on the refill adherence of people with Type 2 diabetes: evidence from a randomized controlled trial	low	unclear	high	unclear	low	low	unclear
48	96	Effect of home telemonitoring on glycemic and blood pressure control in primary care clinic patients with diabetes	low	low	low	low	low	low	unclear
49	97	Web-based telemedicine for management of type 2 diabetes through glucose uploads: a randomized controlled trial	low	unclear	high	high	low	low	unclear
50	98	A Novel Diabetes Prevention Intervention Using a Mobile App: A Randomized Controlled Trial With Overweight Adults at Risk	low	low	high	high	low	low	unclear
51	99	Overcoming clinical inertia: A randomized clinical trial of a telehealth remote monitoring intervention using paired glucose testing in adults with type 2 diabetes	low	high	high	high	low	low	unclear
52	100	A Randomized Trial on Home Telemonitoring for the Management of Metabolic and Cardiovascular Risk in Patients with Type 2 Diabetes	low	unclear	high	high	low	low	unclear
